# Supplementary material for: A genome-wide association study of fetal response to type 2 porcine reproductive and respiratory syndrome virus challenge
Source: Sci Rep. 2016 Feb 5;6:20305. doi: 10.1038/srep20305 (PMC4742883; doi:10.1038/srep20305)
Supplement: Supplementary Table S1 [file srep20305-s1.xls]

## Sheet: Key
	A genome-wide association study of fetal response to type 2 porcine reproductive and respiratory syndrome virus challenge
	Tianfu Yang1, James Wilkinson1, Zhiquan Wang1, Andrea Ladinig2,3, John Harding2, and Graham Plastow1,*
	1Department of Agricultural, Food, and Nutritional Science, University of Alberta, Edmonton, AB, Canada T6G 2P5
	2University Clinic for Swine, Department for Farm Animals and Veterinary Public Health, University of Veterinary Medicine Vienna, Vienna, Austria 1210
	3Department of Large Animal Clinical Sciences, Western College of Veterinary Medicine, University of Saskatchewan, Saskatoon, SK, Canada S7N 5B4
	*plastow@ualberta.ca
	Supplementary Table S1
	The list of all genes that 1) were differentially expressed in the transcriptomic analysis, and 2) are located within a 4Mbp window (2Mbp upstream or downstream) of any of the candidate SNPs.
	Legend
	SNP_ID	SNP ID (Illumina Pig 60k SNPs )
	Chr	SSC 10.2 SNP chromosome
	SNP_Position	SSC 10.2 SNP position
	Distance	Distance between the SNP and the gene
	Gene Name	SSC 10.2 Annotation Gene Symbol
	Ensembl Gene ID	Ensembl Gene ID
	Description	Description of the Gene

## Sheet: Table
SNP_ID	Chr	SNP_Position	Distance	Gene Name	Ensembl Gene ID	Description
MARC0003250	1	144155620	1060526	novel gene	ENSSSCG00000028721	Uncharacterized protein
MARC0003250	1	144155620	1026182	EPB42	ENSSSCG00000004714	erythrocyte membrane protein band 4.2
MARC0003250	1	144155620	957458	novel gene	ENSSSCG00000004716	Uncharacterized protein
MARC0003250	1	144155620	573619	STARD9	ENSSSCG00000022039	StAR-related lipid transfer (START) domain containing 9
MARC0003250	1	144155620	205227	EHD4	ENSSSCG00000004735	EH-domain containing 4
MARC0003250	1	144155620	412935	SPTBN5	ENSSSCG00000004736	spectrin, beta, non-erythrocytic 5
MARC0003250	1	144155620	465936	EHD4	ENSSSCG00000020666	EH-domain containing 4
MARC0003250	1	144155620	1367233	CHAC1	ENSSSCG00000004754	ChaC glutathione-specific gamma-glutamylcyclotransferase 1
MARC0003250	1	144155620	1383420	DLL4	ENSSSCG00000004755	Sus scrofa delta-like 4 (Drosophila) (DLL4), mRNA.
MARC0003250	1	144155620	1445886	RHOV	ENSSSCG00000004758	Sus scrofa ras homolog family member V (RHOV), mRNA.
MARC0003250	1	144155620	1461317	SPINT1	ENSSSCG00000004759	Sus scrofa serine peptidase inhibitor, Kunitz type 1 (SPINT1), mRNA.
MARC0003250	1	144155620	1595664	PIGRAD51	ENSSSCG00000004766	Sus scrofa RAD51 homolog (S. cerevisiae) (RAD51), mRNA.
MARC0003250	1	144155620	1688390	CASC5	ENSSSCG00000004769	cancer susceptibility candidate 5
MARC0003250	1	144155620	1990312	PAK6	ENSSSCG00000004781	p21 protein (Cdc42/Rac)-activated kinase 6
ASGA0021980	4	119682308	1833926	MOV10	ENSSSCG00000006776	Mov10 RISC complex RNA helicase
ASGA0021980	4	119682308	1601074	CTTNBP2NL	ENSSSCG00000006781	CTTNBP2 N-terminal like
ASGA0021980	4	119682308	642613	ADORA3	ENSSSCG00000006788	Sus scrofa adenosine A3 receptor (ADORA3), transcript variant 1, mRNA.
ASGA0021980	4	119682308	618177	C1orf162	ENSSSCG00000025485	chromosome 1 open reading frame 162
ASGA0021980	4	119682308	207597	CHI3L2	ENSSSCG00000006796	chitinase 3-like 2
ASGA0021980	4	119682308	910651	CSF1	ENSSSCG00000026832	Sus scrofa colony stimulating factor 1 (macrophage) (CSF1), mRNA.
ASGA0021980	4	119682308	1030913	novel gene	ENSSSCG00000030191	Uncharacterized protein
ASGA0021980	4	119682308	1069128	novel gene	ENSSSCG00000006822	Uncharacterized protein
ASGA0021980	4	119682308	1426500	SYPL2	ENSSSCG00000006829	synaptophysin-like 2
ASGA0021980	4	119682308	1775829	SCARNA2	ENSSSCG00000018682	Small Cajal body-specific RNA 2
MARC0042986	5	18071917	608006	novel gene	ENSSSCG00000026890	Uncharacterized protein
MARC0042986	5	18071917	760227	SMAGP	ENSSSCG00000000224	small cell adhesion glycoprotein
MARC0042986	5	18071917	667152	novel gene	ENSSSCG00000025755	Uncharacterized protein
MARC0042986	5	18071917	549970	SLC4A8	ENSSSCG00000028060	solute carrier family 4, sodium bicarbonate cotransporter, member 8
MARC0042986	5	18071917	200491	ACVRL1	ENSSSCG00000000232	activin A receptor type II-like 1
MARC0042986	5	18071917	128625	novel gene	ENSSSCG00000000245	Uncharacterized protein
MARC0042986	5	18071917	293847	KRT5	ENSSSCG00000000248	keratin 5, type II
MARC0042986	5	18071917	354330	KRT2	ENSSSCG00000000250	keratin 2, type II
MARC0042986	5	18071917	434256	KRT1	ENSSSCG00000000251	keratin 1, type II
MARC0042986	5	18071917	450472	KRT77	ENSSSCG00000024092	keratin 77, type II
MARC0042986	5	18071917	497739	KRT3	ENSSSCG00000023254	keratin 3, type II
MARC0042986	5	18071917	513258	KRT4	ENSSSCG00000024610	keratin 4, type II
MARC0042986	5	18071917	678403	TNS2	ENSSSCG00000000254	tensin 2
MARC0042986	5	18071917	758307	ITGB7	ENSSSCG00000000257	integrin, beta 7
MARC0042986	5	18071917	829889	novel gene	ENSSSCG00000000263	Uncharacterized protein
MARC0042986	5	18071917	1007172	AMHR2	ENSSSCG00000000271	anti-Mullerian hormone receptor, type II
ASGA0026553	5	87726880	1659701	PARPBP	ENSSSCG00000000859	PARP1 binding protein
ASGA0026553	5	87726880	1418864	DRAM1	ENSSSCG00000023972	Sus scrofa DNA-damage regulated autophagy modulator 1 (DRAM1), mRNA.
ASGA0026553	5	87726880	1271262	SYCP3	ENSSSCG00000000863	synaptonemal complex protein 3
ASGA0026553	5	87726880	1229640	CHPT1	ENSSSCG00000000864	choline phosphotransferase 1
ASGA0026553	5	87726880	1117698	MYBPC1	ENSSSCG00000000866	myosin binding protein C, slow type
ASGA0026553	5	87726880	124130	GAS2L3	ENSSSCG00000000874	growth arrest-specific 2 like 3
ASGA0026553	5	87726880	1915325	TMPO	ENSSSCG00000000887	Sus scrofa thymopoietin (TMPO), mRNA.
DRGA0007745	7	71531707	1433459	GPR33	ENSSSCG00000025131	Sus scrofa G protein-coupled receptor 33 (GPR33), mRNA.
ASGA0035226	7	97430037	1885769	MAX	ENSSSCG00000002282	MYC associated factor X
ASGA0035226	7	97430037	0	PLEK2	ENSSSCG00000002290	pleckstrin 2
DRGA0008048	7	109279352	19004	DIO2	ENSSSCG00000027643	Sus scrofa deiodinase, iodothyronine, type II (DIO2), mRNA.
ALGA0053793	9	78113024	1566812	SAMD9	ENSSSCG00000027372	sterile alpha motif domain containing 9
ALGA0061607	11	26560250	87957	LECT1	ENSSSCG00000009442	leukocyte cell derived chemotaxin 1
MARC0089129	11	77708385	1158478	GGACT	ENSSSCG00000009523	gamma-glutamylamine cyclotransferase
MARC0089129	11	77708385	257056	ITGBL1	ENSSSCG00000009526	integrin, beta-like 1 (with EGF-like repeat domains)
M1GA0017106	12	59174296	1755074	DHRS7C	ENSSSCG00000017996	dehydrogenase/reductase (SDR family) member 7C
M1GA0017106	12	59174296	1168636	novel gene	ENSSSCG00000029441	Uncharacterized protein
ASGA0055300	12	59921056	1915396	novel gene	ENSSSCG00000029441	Uncharacterized protein
M1GA0017106	12	59174296	944062	MYH2	ENSSSCG00000018003	Sus scrofa myosin, heavy chain 2, skeletal muscle, adult (MYH2), mRNA.
ASGA0055300	12	59921056	1690822	MYH2	ENSSSCG00000018003	Sus scrofa myosin, heavy chain 2, skeletal muscle, adult (MYH2), mRNA.
M1GA0017106	12	59174296	7501	DNAH9	ENSSSCG00000018015	dynein, axonemal, heavy chain 9
ASGA0055300	12	59921056	673489	DNAH9	ENSSSCG00000018015	dynein, axonemal, heavy chain 9
M1GA0017106	12	59174296	1919066	novel gene	ENSSSCG00000030136	Sulfotransferase
ASGA0055300	12	59921056	1172306	novel gene	ENSSSCG00000030136	Sulfotransferase
MARC0077450	12	61568245	419861	novel gene	ENSSSCG00000030136	Sulfotransferase
ASGA0055300	12	59921056	1965641	novel gene	ENSSSCG00000018026	Uncharacterized protein
MARC0077450	12	61568245	318452	novel gene	ENSSSCG00000018026	Uncharacterized protein
MARC0077450	12	61568245	693793	TRPV2	ENSSSCG00000018032	transient receptor potential cation channel, subfamily V, member 2
ALGA0069106	13	28741495	1727137	ENTPD3	ENSSSCG00000025783	ectonucleoside triphosphate diphosphohydrolase 3
ALGA0069106	13	28741495	128908	KLHL40	ENSSSCG00000011286	kelch-like family member 40
ALGA0069106	13	28741495	135737	HHATL	ENSSSCG00000011287	hedgehog acyltransferase-like
ALGA0069106	13	28741495	249864	ACKR2	ENSSSCG00000011289	atypical chemokine receptor 2
ALGA0069106	13	28741495	427468	FAM198A	ENSSSCG00000011294	family with sequence similarity 198, member A
ALGA0069106	13	28741495	888382	ANO10	ENSSSCG00000011296	Anoctamin
ASGA0057175	13	36517366	1978249	COL7A1	ENSSSCG00000011355	collagen, type VII, alpha 1
ASGA0057175	13	36517366	1955626	SHISA5	ENSSSCG00000011357	shisa family member 5
ASGA0057175	13	36517366	1954032	TREX1	ENSSSCG00000011358	three prime repair exonuclease 1
ASGA0057175	13	36517366	1872166	NCKIPSD	ENSSSCG00000011364	NCK interacting protein with SH3 domain
ASGA0057175	13	36517366	1450104	novel gene	ENSSSCG00000011376	Uncharacterized protein
ASGA0057175	13	36517366	1118212	MST1	ENSSSCG00000011386	macrophage stimulating 1
ASGA0057175	13	36517366	1008977	CDHR4	ENSSSCG00000011391	cadherin-related family member 4
ASGA0057175	13	36517366	996479	UBA7	ENSSSCG00000011393	ubiquitin-like modifier activating enzyme 7
ASGA0057175	13	36517366	914138	MST1R	ENSSSCG00000027992	macrophage stimulating 1 receptor
ASGA0057175	13	36517366	667522	SEMA3F	ENSSSCG00000011398	sema domain, immunoglobulin domain (Ig), short basic domain, secreted, (semaphorin) 3F
ASGA0057175	13	36517366	661973	GNAT1	ENSSSCG00000024609	guanine nucleotide binding protein (G protein), alpha transducing activity polypeptide 1
ASGA0057175	13	36517366	754957	PARP3	ENSSSCG00000023033	poly (ADP-ribose) polymerase family, member 3
ASGA0057175	13	36517366	1129863	TLR9	ENSSSCG00000011436	Sus scrofa toll-like receptor 9 (TLR9), mRNA.
ASGA0057175	13	36517366	1250150	PHF7	ENSSSCG00000011439	PHD finger protein 7
ASGA0057175	13	36517366	1287947	TNNC1	ENSSSCG00000011441	Sus scrofa troponin C type 1 (slow) (TNNC1), mRNA.
ASGA0057175	13	36517366	1588968	ITIH3	ENSSSCG00000011451	Sus scrofa inter-alpha-trypsin inhibitor heavy chain 3 (ITIH3), mRNA.
ASGA0057175	13	36517366	1680067	ITIH4	ENSSSCG00000011453	inter-alpha-trypsin inhibitor heavy chain H4 precursor
ALGA0070951	13	82891929	1542655	CCRL1	ENSSSCG00000011630	C-C chemokine receptor type 11
ALGA0070951	13	82891929	661439	novel gene	ENSSSCG00000021966	Uncharacterized protein
ALGA0070951	13	82891929	526377	novel gene	ENSSSCG00000028605	Uncharacterized protein
ALGA0070951	13	82891929	565485	novel gene	ENSSSCG00000030540	Uncharacterized protein
ALGA0070951	13	82891929	486501	ICA	ENSSSCG00000028203	Sus scrofa porcine inhibitor of carbonic anhydrase (ICA), mRNA.
ALGA0070951	13	82891929	132781	novel gene	ENSSSCG00000011643	Uncharacterized protein
ALGA0070951	13	82891929	369605	KY	ENSSSCG00000011646	kyphoscoliosis peptidase
M1GA0018773	14	65422608	1033059	AGT	ENSSSCG00000010184	angiotensinogen (serpin peptidase inhibitor, clade A, member 8)
M1GA0018773	14	65422608	183419	ACTA1	ENSSSCG00000010190	Sus scrofa actin, alpha 1, skeletal muscle (ACTA1), mRNA.
MARC0055746	15	132949028	1792577	MREG	ENSSSCG00000016175	melanoregulin
MARC0055746	15	132949028	1264398	IGFBP5	ENSSSCG00000025924	insulin-like growth factor binding protein 5
MARC0055746	15	132949028	334933	CXCR2	ENSSSCG00000016183	C-X-C chemokine receptor type 2
MARC0055746	15	132949028	476370	novel gene	ENSSSCG00000016186	Uncharacterized protein
MARC0055746	15	132949028	503301	SLC11A1	ENSSSCG00000025058	solute carrier family 11 member 1
MARC0055746	15	132949028	1611432	DES	ENSSSCG00000020785	Sus scrofa desmin (DES), mRNA.
ALGA0087932	15	144250933	204537	DNER	ENSSSCG00000016258	delta/notch-like EGF repeat containing
ALGA0087932	15	144250933	603888	SP110	ENSSSCG00000016261	SP110 nuclear body protein
ALGA0087932	15	144250933	657743	SP140	ENSSSCG00000016262	SP140 nuclear body protein
ALGA0087932	15	144250933	730419	SP100	ENSSSCG00000016263	SP100 nuclear antigen
ALGA0087932	15	144250933	853750	novel gene	ENSSSCG00000016265	Uncharacterized protein
ALGA0087932	15	144250933	1042358	ITM2C	ENSSSCG00000016267	Sus scrofa integral membrane protein 2C (ITM2C), mRNA.
ALGA0087932	15	144250933	1086059	GPR55	ENSSSCG00000016268	G protein-coupled receptor 55
